# Supplementary material for: Intramolecular Friedel–Crafts alkylation with a silylium-ion-activated cyclopropyl group: formation of tricyclic ring systems from benzyl-substituted vinylcyclopropanes and hydrosilanes
Source: Chem Sci. 2020 Oct 29;12(2):569–75. doi: 10.1039/d0sc05553k (PMC8178999; doi:10.1039/d0sc05553k)
Supplement: SC-012-D0SC05553K-s002 [file SC-012-D0SC05553K-s002.cif]

# Electronic Supplementary Material (ESI) for Chemical Science.
# This journal is © The Royal Society of Chemistry 2020

####################################################################### 
# 
# This file contains crystal structure data downloaded from the 
# Cambridge Structural Database (CSD) hosted by the Cambridge 
# Crystallographic Data Centre (CCDC).
# 
# Full information about CCDC data access policies and citation 
# guidelines are available at http://www.ccdc.cam.ac.uk/access/V1 
# 
# Audit and citation data items may have been added by the CCDC. 
# Please retain this information to preserve the provenance of 
# this file and to allow appropriate attribution of the data. 
# 
#######################################################################

data_cu-4086
_database_code_depnum_ccdc_archive 'CCDC 2034954'
loop_
_audit_author_name
_audit_author_address
'Elisabeth Irran'
;Technische Universitaet Berlin
Germany
;
_audit_update_record             
;
2020-10-01 deposited with the CCDC.	2020-10-29 downloaded from the CCDC.
;

_audit_creation_method           'CrysAlisPro 1.171.39.46 (Rigaku OD, 2018)'
_chemical_name_systematic        
; 
 ? 
;
_chemical_name_common            ?
_chemical_melting_point          ?
_chemical_formula_moiety         ?
_chemical_formula_sum            'C26 H42 Si2'
_chemical_formula_weight         410.78

loop_
_atom_type_symbol
_atom_type_description
_atom_type_scat_dispersion_real
_atom_type_scat_dispersion_imag
_atom_type_scat_source
C C 0.0181 0.0091 'International Tables Vol C Tables 4.2.6.8 and 6.1.1.4'
H H 0.0000 0.0000 'International Tables Vol C Tables 4.2.6.8 and 6.1.1.4'
Si Si 0.2541 0.3302 'International Tables Vol C Tables 4.2.6.8 and 6.1.1.4'

_symmetry_cell_setting           monoclinic
_symmetry_space_group_name_H-M   P21/c

loop_
_symmetry_equiv_pos_as_xyz
'x, y, z'
'-x, y+1/2, -z+1/2'
'-x, -y, -z'
'x, -y-1/2, z-1/2'

_cell_length_a                   12.1094(5)
_cell_length_b                   11.0077(4)
_cell_length_c                   9.4271(3)
_cell_angle_alpha                90.00
_cell_angle_beta                 103.617(4)
_cell_angle_gamma                90.00
_cell_volume                     1221.28(8)
_cell_formula_units_Z            2
_cell_measurement_temperature    150(2)
_cell_measurement_reflns_used    2093
_cell_measurement_theta_min      3.7370
_cell_measurement_theta_max      73.4330

_exptl_crystal_description       block
_exptl_crystal_colour            colourless
_exptl_crystal_size_max          0.22
_exptl_crystal_size_mid          0.17
_exptl_crystal_size_min          0.07
_exptl_crystal_density_meas      ?
_exptl_crystal_density_diffrn    1.117
_exptl_crystal_density_method    'not measured'
_exptl_crystal_F_000             452
_exptl_absorpt_coefficient_mu    1.360
_exptl_absorpt_correction_type   multi-scan
_exptl_absorpt_correction_T_min  0.7559
_exptl_absorpt_correction_T_max  0.9132
_exptl_absorpt_process_details   
;
CrysAlisPro 1.171.39.46 (Rigaku Oxford Diffraction, 2018)
Empirical absorption correction using spherical harmonics,
 implemented in SCALE3 ABSPACK scaling algorithm.
;

_exptl_special_details           
; 
The crystal consists of a mixture of two diastomeres at the ratio of 53:47. 
Because of this mixture the positions of the atoms C2 and C3 were refined 
by a split atom model. 
;

_diffrn_ambient_temperature      150.01(10)
_diffrn_ambient_environment      N~2~
_diffrn_source                   'micro-focus sealed X-ray tube'
_diffrn_source_type              'SuperNova (Cu) X-ray Source'
_diffrn_radiation_probe          x-ray
_diffrn_radiation_type           'Cu K\a'
_diffrn_radiation_wavelength     1.54184
_diffrn_radiation_monochromator  mirror
_diffrn_measurement_device       'four-circle diffractometer'
_diffrn_measurement_device_type  'SuperNova, Single source at offset/far, Atlas'
_diffrn_detector                 'CCD plate'
_diffrn_detector_type            Atlas
_diffrn_detector_area_resol_mean 10.5435
_diffrn_standards_number         ?
_diffrn_standards_interval_count ?
_diffrn_standards_interval_time  ?
_diffrn_standards_decay_%        ?
_diffrn_reflns_number            4197
_diffrn_reflns_av_R_equivalents  0.0199
_diffrn_reflns_av_sigmaI/netI    0.0232
_diffrn_reflns_limit_h_min       -14
_diffrn_reflns_limit_h_max       9
_diffrn_reflns_limit_k_min       -11
_diffrn_reflns_limit_k_max       13
_diffrn_reflns_limit_l_min       -10
_diffrn_reflns_limit_l_max       11
_diffrn_reflns_theta_min         3.76
_diffrn_reflns_theta_max         67.50
_reflns_number_total             2195
_reflns_number_gt                1903
_reflns_threshold_expression     >2sigma(I)

_computing_data_collection       'CrysAlisPro 1.171.39.46 (Rigaku OD, 2018)'
_computing_cell_refinement       'CrysAlisPro 1.171.39.46 (Rigaku OD, 2018)'
_computing_data_reduction        'CrysAlisPro 1.171.39.46 (Rigaku OD, 2018)'
_computing_structure_solution    'SHELXS-97 (Sheldrick, 1990)'
_computing_structure_refinement  'SHELXL-97 (Sheldrick, 1997)'
_computing_molecular_graphics    ?
_computing_publication_material  ?

_refine_special_details          
; 
 Refinement of F^2^ against ALL reflections.  The weighted R-factor wR and 
 goodness of fit S are based on F^2^, conventional R-factors R are based 
 on F, with F set to zero for negative F^2^. The threshold expression of 
 F^2^ > 2sigma(F^2^) is used only for calculating R-factors(gt) etc. and is 
 not relevant to the choice of reflections for refinement.  R-factors based 
 on F^2^ are statistically about twice as large as those based on F, and R- 
 factors based on ALL data will be even larger. 
;

_refine_ls_structure_factor_coef Fsqd
_refine_ls_matrix_type           full
_refine_ls_weighting_scheme      calc
_refine_ls_weighting_details     
'calc w=1/[\s^2^(Fo^2^)+(0.0593P)^2^+0.5287P] where P=(Fo^2^+2Fc^2^)/3'
_atom_sites_solution_primary     direct
_atom_sites_solution_secondary   difmap
_atom_sites_solution_hydrogens   geom
_refine_ls_hydrogen_treatment    constr
_refine_ls_extinction_method     none
_refine_ls_extinction_coef       ?
_refine_ls_number_reflns         2195
_refine_ls_number_parameters     149
_refine_ls_number_restraints     12
_refine_ls_R_factor_all          0.0493
_refine_ls_R_factor_gt           0.0430
_refine_ls_wR_factor_ref         0.1202
_refine_ls_wR_factor_gt          0.1145
_refine_ls_goodness_of_fit_ref   1.053
_refine_ls_restrained_S_all      1.053
_refine_ls_shift/su_max          0.000
_refine_ls_shift/su_mean         0.000

loop_
_atom_site_label
_atom_site_type_symbol
_atom_site_fract_x
_atom_site_fract_y
_atom_site_fract_z
_atom_site_U_iso_or_equiv
_atom_site_adp_type
_atom_site_occupancy
_atom_site_symmetry_multiplicity
_atom_site_calc_flag
_atom_site_refinement_flags
_atom_site_disorder_assembly
_atom_site_disorder_group
Si1 Si 0.20354(4) 0.05023(5) -0.64830(5) 0.03757(19) Uani 1 1 d . B .
C1 C 0.22880(16) -0.08173(18) -0.5169(2) 0.0423(5) Uani 1 1 d . . .
H1A H 0.1616 -0.0962 -0.4763 0.051 Uiso 1 1 calc R A 1
H1B H 0.2457 -0.1568 -0.5657 0.051 Uiso 1 1 calc R A 1
C2 C 0.3336(3) -0.0419(2) -0.3941(3) 0.0345(7) Uani 0.757(7) 1 d PU B 1
H2 H 0.4038 -0.0644 -0.4267 0.041 Uiso 0.757(7) 1 calc PR B 1
C3 C 0.3326(3) 0.0976(3) -0.3781(4) 0.0341(7) Uani 0.757(7) 1 d PU B 1
H3 H 0.2661 0.1184 -0.3367 0.041 Uiso 0.757(7) 1 calc PR B 1
C2X C 0.2799(8) -0.0235(7) -0.3656(8) 0.0315(16) Uani 0.243(7) 1 d PU B 2
H2X H 0.2191 0.0216 -0.3318 0.038 Uiso 0.243(7) 1 calc PR B 2
C3X C 0.3649(10) 0.0653(12) -0.3982(13) 0.0390(19) Uani 0.243(7) 1 d PU B 2
H3X H 0.4208 0.0148 -0.4351 0.047 Uiso 0.243(7) 1 calc PR B 2
C4 C 0.31033(18) 0.1538(2) -0.5291(2) 0.0486(5) Uani 1 1 d . . .
H4A H 0.3812 0.1578 -0.5641 0.058 Uiso 1 1 calc R B 1
H4B H 0.2792 0.2369 -0.5284 0.058 Uiso 1 1 calc R B 1
C5 C 0.33851(15) -0.10640(18) -0.24962(19) 0.0388(4) Uani 1 1 d . . .
H5A H 0.2621 -0.1043 -0.2289 0.047 Uiso 1 1 calc R B 1
H5B H 0.3590 -0.1926 -0.2590 0.047 Uiso 1 1 calc R B 1
C6 C 0.42355(14) -0.05007(16) -0.12191(18) 0.0327(4) Uani 1 1 d . B .
C7 C 0.46656(15) 0.06648(17) -0.13058(18) 0.0344(4) Uani 1 1 d . . .
C8 C 0.43650(18) 0.13926(19) -0.2704(2) 0.0457(5) Uani 1 1 d . B .
H8A H 0.4257 0.2251 -0.2456 0.055 Uiso 1 1 calc R C 1
H8B H 0.5015 0.1362 -0.3173 0.055 Uiso 1 1 calc R C 1
C9 C 0.45772(15) -0.11374(18) 0.00802(19) 0.0372(4) Uani 1 1 d . . .
H9 H 0.4283 -0.1931 0.0138 0.045 Uiso 1 1 calc R B .
C10 C 0.05537(17) 0.1095(2) -0.6789(2) 0.0495(5) Uani 1 1 d . . .
H10A H 0.0024 0.0471 -0.7316 0.059 Uiso 1 1 calc R B .
H10B H 0.0373 0.1225 -0.5829 0.059 Uiso 1 1 calc R . .
C11 C 0.0351(2) 0.2274(3) -0.7646(3) 0.0774(8) Uani 1 1 d . B .
H11A H 0.0843 0.2910 -0.7110 0.116 Uiso 1 1 calc R . .
H11B H -0.0446 0.2516 -0.7782 0.116 Uiso 1 1 calc R . .
H11C H 0.0524 0.2156 -0.8601 0.116 Uiso 1 1 calc R . .
C12 C 0.23971(19) 0.0219(2) -0.8267(2) 0.0576(6) Uani 1 1 d . . .
H12A H 0.2341 0.0998 -0.8803 0.069 Uiso 1 1 calc R B .
H12B H 0.3199 -0.0049 -0.8074 0.069 Uiso 1 1 calc R . .
C13 C 0.1676(2) -0.0706(3) -0.9244(3) 0.0664(7) Uani 1 1 d . B .
H13A H 0.1751 -0.1496 -0.8750 0.100 Uiso 1 1 calc R . .
H13B H 0.1928 -0.0776 -1.0155 0.100 Uiso 1 1 calc R . .
H13C H 0.0879 -0.0449 -0.9463 0.100 Uiso 1 1 calc R . .

loop_
_atom_site_aniso_label
_atom_site_aniso_U_11
_atom_site_aniso_U_22
_atom_site_aniso_U_33
_atom_site_aniso_U_23
_atom_site_aniso_U_13
_atom_site_aniso_U_12
Si1 0.0327(3) 0.0522(4) 0.0230(3) -0.0031(2) -0.00302(19) 0.0063(2)
C1 0.0405(10) 0.0484(11) 0.0290(9) -0.0056(8) -0.0096(8) 0.0025(8)
C2 0.0287(16) 0.0436(14) 0.0264(12) -0.0049(10) -0.0034(11) 0.0028(11)
C3 0.0309(17) 0.0393(18) 0.0277(13) -0.0045(12) -0.0021(11) 0.0068(12)
C2X 0.025(3) 0.042(3) 0.024(3) -0.006(2) -0.002(3) 0.005(3)
C3X 0.034(4) 0.049(4) 0.027(3) 0.000(3) -0.005(3) 0.003(3)
C4 0.0503(11) 0.0566(12) 0.0304(9) 0.0043(9) -0.0076(8) -0.0027(10)
C5 0.0344(9) 0.0471(11) 0.0285(9) -0.0026(8) -0.0053(7) -0.0004(8)
C6 0.0256(8) 0.0444(10) 0.0252(8) -0.0047(7) 0.0004(7) 0.0038(7)
C7 0.0297(8) 0.0456(10) 0.0247(8) -0.0029(7) -0.0003(7) 0.0033(7)
C8 0.0514(11) 0.0496(12) 0.0285(9) 0.0004(8) -0.0060(8) -0.0049(9)
C9 0.0339(9) 0.0446(10) 0.0288(9) -0.0015(8) -0.0015(7) -0.0011(8)
C10 0.0409(11) 0.0639(14) 0.0390(11) -0.0033(10) 0.0003(8) 0.0131(10)
C11 0.0681(16) 0.0721(17) 0.0778(18) 0.0076(14) -0.0114(14) 0.0263(14)
C12 0.0512(13) 0.0828(17) 0.0382(11) -0.0085(11) 0.0094(9) 0.0021(12)
C13 0.0605(14) 0.0928(19) 0.0413(12) -0.0214(12) 0.0029(10) 0.0119(13)

_geom_special_details            
; 
 All esds (except the esd in the dihedral angle between two l.s. planes) 
 are estimated using the full covariance matrix.  The cell esds are taken 
 into account individually in the estimation of esds in distances, angles 
 and torsion angles; correlations between esds in cell parameters are only 
 used when they are defined by crystal symmetry.  An approximate (isotropic) 
 treatment of cell esds is used for estimating esds involving l.s. planes. 
;

loop_
_geom_bond_atom_site_label_1
_geom_bond_atom_site_label_2
_geom_bond_distance
_geom_bond_site_symmetry_2
_geom_bond_publ_flag
Si1 C12 1.862(2) . ?
Si1 C10 1.867(2) . ?
Si1 C4 1.884(2) . ?
Si1 C1 1.887(2) . ?
C1 C2X 1.553(7) . ?
C1 C2 1.566(3) . ?
C2 C5 1.525(3) . ?
C2 C3 1.544(5) . ?
C3 C8 1.491(4) . ?
C3 C4 1.517(4) . ?
C2X C5 1.472(8) . ?
C2X C3X 1.502(16) . ?
C3X C8 1.541(12) . ?
C3X C4 1.589(12) . ?
C5 C6 1.520(2) . ?
C6 C9 1.387(3) . ?
C6 C7 1.394(3) . ?
C7 C9 1.395(2) 3_655 ?
C7 C8 1.512(3) . ?
C9 C7 1.395(2) 3_655 ?
C10 C11 1.518(3) . ?
C12 C13 1.506(3) . ?

loop_
_geom_angle_atom_site_label_1
_geom_angle_atom_site_label_2
_geom_angle_atom_site_label_3
_geom_angle
_geom_angle_site_symmetry_1
_geom_angle_site_symmetry_3
_geom_angle_publ_flag
C12 Si1 C10 109.95(10) . . ?
C12 Si1 C4 111.46(10) . . ?
C10 Si1 C4 112.35(10) . . ?
C12 Si1 C1 115.34(11) . . ?
C10 Si1 C1 111.83(10) . . ?
C4 Si1 C1 95.28(8) . . ?
C2X C1 C2 29.2(3) . . ?
C2X C1 Si1 104.7(3) . . ?
C2 C1 Si1 104.35(14) . . ?
C5 C2 C3 112.0(2) . . ?
C5 C2 C1 112.6(2) . . ?
C3 C2 C1 109.1(2) . . ?
C8 C3 C4 116.6(3) . . ?
C8 C3 C2 110.3(3) . . ?
C4 C3 C2 108.5(3) . . ?
C5 C2X C3X 108.8(8) . . ?
C5 C2X C1 116.4(6) . . ?
C3X C2X C1 103.0(8) . . ?
C2X C3X C8 118.1(9) . . ?
C2X C3X C4 112.2(8) . . ?
C8 C3X C4 109.7(8) . . ?
C3 C4 C3X 21.8(4) . . ?
C3 C4 Si1 104.95(17) . . ?
C3X C4 Si1 101.1(4) . . ?
C2X C5 C6 117.0(3) . . ?
C2X C5 C2 30.4(4) . . ?
C6 C5 C2 113.22(17) . . ?
C9 C6 C7 118.61(16) . . ?
C9 C6 C5 119.93(16) . . ?
C7 C6 C5 121.44(16) . . ?
C6 C7 C9 118.43(17) . 3_655 ?
C6 C7 C8 121.47(16) . . ?
C9 C7 C8 120.05(17) 3_655 . ?
C3 C8 C7 115.0(2) . . ?
C3 C8 C3X 22.4(4) . . ?
C7 C8 C3X 112.2(5) . . ?
C6 C9 C7 122.96(18) . 3_655 ?
C11 C10 Si1 114.22(18) . . ?
C13 C12 Si1 116.10(17) . . ?

_diffrn_measured_fraction_theta_max 1.000
_diffrn_reflns_theta_full        67.50
_diffrn_measured_fraction_theta_full 1.000
_refine_diff_density_max         0.275
_refine_diff_density_min         -0.272
_refine_diff_density_rms         0.043
_exptl_crystal_recrystallization_method 
'Re-crystallisation from solvent: ethyl acetate:cyclohexane (1:1)'
